# Supplementary material for: A Combination of CRISPR/Cas9 and Standardized RNAi as a Versatile Platform for the Characterization of Gene Function
Source: G3 (Bethesda). 2016 Jun 7;6(8):2467–78. doi: 10.1534/g3.116.028571 (PMC4978900; doi:10.1534/g3.116.028571)
Supplement: Supplemental Material [file supp_g3.116.028571_TableS1.xlsx]

## Sheet: Sheet1
name	sequence	notes	direction	description	CG number
V5::miGFPi	ggcaagccgatcccgaatccgctgttaggcctggatagcaccaacggcatcaaggtgaacttcaag	V5 sequence,eGFP derived sequence (corresponds to Bloomington iGFPi RNAi line #41556)		V5::miGFPi sequence (used for Tif-1a and MESR4)
RN528_N	ATACGGCCGATGTCCTTCTACACGAGT	EagI site	fwd	Clone Tif-1a CDS	CG3278
RN525_N	CATCATGGATCCtcatggcgaagatccgaaatg	non_relevantBamHITif-Ia-wt	rev	Clone Tif-1a CDS	CG3278
RN526_N	CATCATGGATCCTCATGGATCAGATCCGAAATG	non_relevantBamHITif-Ia S610D	rev	Clone Tif-1a CDS S610D	CG3278
RN527_N	CATCATGGATCCTCATGGCGCAGATCCGAAATG	non_relevantBamHITif-Ia S610A	rev	Clone Tif-1a CDS S610A	CG3278
RN294_N	CTTCgatccgtcttactcgtgtaga		fwd	gRNA for inserting V5::miGFPi in Tif-1a locus	CG3278
RN295_N	AAACtctacacgagtaagacggatc		rev	gRNA for inserting V5::miGFPi in Tif-1a locus	CG3278
RN335_N	cgttttacgccagaaaacgtctttaaaatggaagtcacatccgtcttactcgtgtagaacgacttgaagttcaccttgatgccgttggtgctatccaggcctaacagcggattcgggatcggcttgcccatattaaattaataatagctttatttctgtttgaacttaatgttcgaaaggataatccac	eGFP derived sequence (corresponds to Bloomington iGFPi RNAi line #41556)		oligo for inserting V5::miGFPi in Tif-1a locus	CG3278
RN297_N	CATTAAATTTTGCTCAATGAGCACG		fwd	sequencing primer for n-term Tif-1a locus	CG3278
RN298_N	CGGTTACAAATTCTGGAGTCAAAT		rev	sequencing primer for n-term Tif-1a locus	CG3278
RN335_N_MESR4	tcttttcttaaatgttattattgttttttgctgacagcgtgtgattgcagataatatgatggaaggcaagccgatcccgaatccgctgttaggcctggatagcaccaacggcatcaaggtgaacttcaagatggaagcattggatcagcaacaagccaagctaacgtctaaccgagatgatggagaagcgg	eGFP derived sequence (corresponds to Bloomington iGFPi RNAi line #41556)		oligo to insert V5_shRNA-eGFP into MESR4 MUTATED	CG4903
RN336_N	CTTCgtgtgattgcagataatatga		fwd	gRNA for inserting V5::miGFPi in MESR4 locus	CG4903
RN337_N	AAACtcatattatctgcaatcacac		rev	gRNA for inserting V5::miGFPi in MESR4 locus	CG4903
RN338_N	TTCGTTTCATTTCGCTTTCAGCTGC		fwd	sequencing primer for n-term MESR4 locus	CG4903
RN339_N	CTTCGATGTCGTCTTCTTCGCCA		rev	sequencing primer for n-term MESR4 locus	CG4903
RN520_N	CCC GGG GAT CAG ATC CGC ATG ATG GAA GCA TTG GAT C		fwd	clone MESR Gibson assembly	CG4903
RN521_N	AGC TCG AGG AAT CGG AGT CTG AAG AG		rev	clone MESR Gibson assembly	CG4903
RN522_N	TCC GAT TCC TCG AGC TGC TCA TGC GG		fwd	clone MESR Gibson assembly	CG4903
RN523_N	CAC TAG TGG CCT ATG CTC ATT GGG GCT TTG CGC C		rev	clone MESR Gibson assembly	CG4903
GeneSynthesis_MESR4	atgcgtgcaccgaggagggctgcgaagagaaattcgtgtcgcgcaagctcttgctaaagcatgccagcagtcatgtggcgaaagaactgccccaagcagtttccgtggagcagacagccgatgcagcaccaaccgaaaagttggaggatataaaggaggagctggaagaaggcgaagacgaaaaagaaggagcacacaatcaagaaaaactcttgtccgagtcgttaaccaataacgagacccccaagaaggaggaatcggatcgtattgataattcaatagagccgccactcagtaaatctgagaatcgaaagcgtcgcaagaaatcaaagcgcaacaaggaatctttggaagaccttaatcttatcgcacccaatctctcggagtcggatagcagtg…	gene synthesis fragment for cloning full length MESR4		Gene synthesis fragment for cloning MESR4	CG4903
PD_1	TGATCAGTGTGCTCTGGTGGTTGTTCCACCGCAAACAAAACTGCTGATCGTCATCcttgaagttcaccttgatgccggtgctatccaggcctaacagcggattcgggatcggcttgccCATtctggtttctcgggtggttggatggggttgttggaaatggatcctgggggtt	eGFP derived sequence (corresponds to Bloomington iGFPi RNAi line #41556)		oligo for inserting V5::miGFPi in lola locus (all isoforms n-terminally tagged)	CG12052
PD_2	TGATCAACTTTAACTTTTTATACAAGTCTTCTTCAATAGAGTGTTGGTTTCTCTAggtgctatccaggcctaacagcggattcgggatcggcttgccttgaagttcaccttgatgccgCGAGAAGTGGGGATGCAACTCCACGCCGCTGACCAGCGCAGCTGCAGCTGCTACC	eGFP derived sequence (corresponds to Bloomington iGFPi RNAi line #41556)		oligo for inserting V5::miGFPi in lola-PB locus (PB isoform c-terminally tagged)	CG12052
PD_3	GATGAACGAGGAGTGGAACATGAAGCTGGGCCTACAGATCATATCGAATTCATTGcaagctggagtacaactacaaggcaagccgatcccgaatccgctgttaggcctggatagcaccCTCAAGGAGCGATTGATGAACACTATGCCATTTGCTTATAACAACAACTAAagct			oligo for inserting V5::miGFPi in lola-PD locus (PD isoform c-terminally tagged)	CG12052
PD_4	GATGAACGAGGAGTGGAACATGAAGCTGGGCCTACAGATCATATCGAATTCATTGcggcatcaaggtgaacttcaatacccatacgatgttccagattacgctggctatccctatgacgtcccggactatgcaCTCAAGGAGCGATTGATGAACACTATGCCATTTGCTTATAACAACAACTAAagct	eGFP derived sequence (corresponds to Bloomington iGFPi RNAi line #41556)		oligo for inserting HA::miGFPi in lola-PD locus (PD isoform c-terminally tagged)	CG12052
PD_5	CAAGCTCTCCCTTCCCATTGAAGTCGATGATCAGCTTGCCCTGCGAGTCATCGGAggtgctatccaggcctaacagcggattcgggatcggcttgccttgaagttcaccttgatgccgCATGGAGCCGCTCATCCCGTTTTCGCGATTCATCGAGTACTTCGATCTCCTCTTG	eGFP derived sequence (corresponds to Bloomington iGFPi RNAi line #41556)		oligo for inserting HA::miGFPi in lola-PR locus (PR isoform c-terminally tagged)	CG12052
gRNA lola seq ALL	TGCTGATCGTCATCCATtc			gRNA for tagging all lola isoforms n-terminally	CG12052
gRNA lola seq PB	GTTGGTTTCTCTACGAGAAG			gRNA sequence for targeting lola-PB	CG12052
gRNA lola seq PD	ATATCGAATTCATTGCTCA			gRNA sequence for targeting lola PD	CG12052
gRNA lola seq PR	GCCCTGCGAGTCATCGGACA			gRNA sequence for targeting lola- PR	CG12052
Act5C qPCR primer fwd	AGTGGTGGAAGTTTGGAGTG		fwd	qPCR primer for Act5C	CG4027
Act5C qPCR primer rev	GATAATGATGATGGTGTGCAGG		rev	qPCR primer for Act5C	CG4027
Tif-1a qPCR primver fwd	CCACTGGATTCCTGGAGATATG		fwd	qPCR primer for Tif-1a	CG3278
Tif-1a qPCR primver rev	TTGGCACGGCAGTTAAGA		rev	qPCR primer for Tif-1a	CG3278
V5::miGFPi::Tif-1a qPCR primer fwd	GGAAGTCACATCCGTCTTACTC		fwd	qPCR primer for V5::miGFPi::Tif-1a	CG3278
V5::miGFPi::Tif-1a qPCR primer rev	GATCCCGAATCCGCTGTTAG	Binds to V5::miGFPi sequence (see row 2)	rev	qPCR primer for V5::miGFPi::Tif-1a	CG3278
MESR4 qPCR primer fwd	ACGTTGGTGAATACGCTTCC		fwd	qPCR primer for MESR4	CG4903
MESR4 qPCR primer rev	ATCCATTGTCAGCGAAGGAG		rev	qPCR primer for MESR4	CG4903
V5::miGFPi::MESR4 qPCR primer fwd	ATAGCACCAACGGCATCAA	Binds to V5::miGFPi sequence (see row 2)	fwd	qPCR primer for V5::miGFPi::MESR4	CG4903
V5::miGFPi::MESR4 qPCR primer rev	GCTTCTCCATCATCTCGGTTAG		rev	qPCR primer for V5::miGFPi::MESR4	CG4903
lola-all shRNAi #1 fwd	ctagcagtTACTACAAGAACAGTACGACAtagttatattcaagcataTGTCGTACTGTTCTTGTAGTAgcg		fwd	shRNAi #1 targeting lola-all	CG12052
lola-all shRNAi #1 rev	aattcgcTACTACAAGAACAGTACGACAtatgcttgaatataactaTGTCGTACTGTTCTTGTAGTAactg		rev	shRNAi #1 targeting lola-all	CG12052
lola-all shRNAi #2 fwd	ctagcagtACGTTACCAAAAAGACTGAAAtagttatattcaagcataTTTCAGTCTTTTTGGTAACGTgcg		fwd	shRNAi #2 targeting lola-all	CG12052
lola-all shRNAi #2 rev	aattcgcACGTTACCAAAAAGACTGAAAtatgcttgaatataactaTTTCAGTCTTTTTGGTAACGTactg		rev	shRNAi #2 targeting lola-all	CG12052
V5 (no predicted off-targets)	GGCAAGCCCATCCCCAACCCCCTGCTGGGCCTGGACAGCACC
V5 (no predicted off-targets)	GGCAAACCGATTCCGAACCCGCTGCTGGGCCTGGATAGCACC
V5 (no predicted off-targets)	GGTAAGCCTATCCCTAACCCTCTCCTCGGTCTCGATTCTACG
V5 (no predicted off-targets)	GGCAAGCCGATCCCGAATCCGCTGTTAGGCCTGGATAGCACC
V5 (no predicted off-targets)	GGCAAGCCCATCCCAAACCCACTGCTCGGCCTGGATAGCACC
