# Supplementary material for: A Combination of CRISPR/Cas9 and Standardized RNAi as a Versatile Platform for the Characterization of Gene Function
Source: G3 (Bethesda). 2016 Jun 7;6(8):2467–78. doi: 10.1534/g3.116.028571 (PMC4978900; doi:10.1534/g3.116.028571)
Supplement: Supplemental Material [file supp_g3.116.028571_TableS2.xlsx]

## Sheet: Sheet1
FBtranscript	name	synonyms	neuroblast_FPKM	neuron_FPKM
FBtr0089343	lola-RB/RC	CG12052-RB/RC,Isoform L	66.7806	46.5035
FBtr0089344	lola-RA	Isoform D,CG12052-RA	33.1883	54.1161
FBtr0089346	lola-RH	CG12052-RH,Isoform M	11.3872	6.78374
FBtr0089347	lola-RG/RR	Isoform T,CG12052-RG/RR	27.2684	18.7862
FBtr0089348	lola-RF	CG12052-RF,Isoform I	4.22107	15.4388
FBtr0089349	lola-RD/RE	CG12052-RD/RE,Isoform F	163.634	74.2443
FBtr0089350	lola-RI	CG12052-RI; Isoform K,CG12052-RI	56.4924	179.586
FBtr0089351	lola-RU	Isoform J,CG12052-RU	0.266406	1.69906e-07
FBtr0089352	lola-RL	Isoform C,CG12052-RL	37.0602	49.9528
FBtr0089353	lola-RK	CG12052-RK,Isoform H	49.5662	287.636
FBtr0089354	lola-RN	CG12052-RN	3.42293	17.0845
FBtr0089355	lola-RP	Isoform N,CG12052-RP	25.8505	227.232
FBtr0089356	lola-RQ	CG12052-RQ,Isoform B	58.0407	61.5596
FBtr0089358	lola-RS	CG12052-RS	17.3481	34.6136
FBtr0089359	lola-RT	Isoform J,CG12052-RT	18.2066	48.5298
FBtr0089360	lola-RJ	CG12052-RJ,Isoform O,Isofrorm O	3.82667	17.9605
FBtr0089361	lola-RO	Isoform P,CG12052-RO	6.28564	22.2148
FBtr0089362	lola-RM	Isoform A,CG12052-RM	28.5141	34.1279
FBtr0089363	lola-RV	Isoform G,CG12052-RV	3.64149	11.2418
FBtr0089364	lola-RW	CG12052-RW,Isoform Q	3.13736	18.2118
FBtr0089365	lola-RX	Isoform S,CG12052-RX	8.47091	12.0044
FBtr0089366	lola-RY	CG12052-RY,Isoform R	6.99428	16.405
FBtr0100286	lola-RZ	Isoform E	3.15148	12.2511
